# Supplementary material for: Proteomics coupled with in vitro model to study the early crosstalk occurring between newly excysted juveniles of Fasciola hepatica and host intestinal cells
Source: PLoS Negl Trop Dis. 2022 Oct 12;16(10):e0010811. doi: 10.1371/journal.pntd.0010811 (PMC9555655; doi:10.1371/journal.pntd.0010811)
Supplement: S1 Table — Uniprot accession codes were assigned as the match with the highest score in a BLAST search against the F. hepatica sequences available in this database (downloaded on 25 February 2020), whereas the remaining data were obtained during the Blast2GO annotation pipeline described previously. (XLSX) [file pntd.0010811.s003.xlsx]

## Sheet: FhNEJ Tegument UP-regulated
Protein ID	Uniprot Accession	Description	Log2FC	GO IDs (CC)	GO IDs (MF)	GO IDs (BP)
fasciola_hepatica_prjeb25283|maker-scaffold10x_819_pilon-augustus-gene-0.20	A0A4E0RQP0	Cathepsin L	9.0424		GO:0008234 - cysteine-type peptidase activity	GO:0006508 - proteolysis
fasciola_hepatica_prjeb25283|maker-scaffold10x_281_pilon-snap-gene-0.160	A0A2H1C2E7	Histone H4	4.28129	GO:0000786 - nucleosome; GO:0005634 - nucleus	GO:0003677 - DNA binding; GO:0046982 - protein heterodimerization activity	GO:0006352 - DNA-templated transcription, initiation
fasciola_hepatica_prjeb25283|maker-scaffold10x_66_pilon-snap-gene-0.21	A0A2H1BX03	cathepsin L3 peptidase	3.7392		GO:0008234 - cysteine-type peptidase activity	GO:0006508 - proteolysis
fasciola_hepatica_prjeb25283|maker-scaffold10x_245_pilon-snap-gene-0.124	A0A4E0RXB5	UDP-glucuronic acid decarboxylase	3.21208
fasciola_hepatica_prjeb25283|augustus_masked-scaffold10x_2722_pilon-processed-gene-0.1	A0A2H1BWU2	Histone deacetylase	3.1002	GO:0000786 - nucleosome; GO:0005634 - nucleus	GO:0003677 - DNA binding	GO:0006334 - nucleosome assembly
fasciola_hepatica_prjeb25283|maker-scaffold10x_490_pilon-snap-gene-0.8	A0A4E0RUD3	glutathione S-transferase	3.09468	GO:0005737 - cytoplasm	GO:0004364 - glutathione transferase activity
fasciola_hepatica_prjeb25283|maker-scaffold10x_281_pilon-pred_gff_StringTie-gene-0.88	A0A2H1C215	histone H2B	3.03278	GO:0000786 - nucleosome; GO:0005634 - nucleus	GO:0003677 - DNA binding; GO:0046982 - protein heterodimerization activity
fasciola_hepatica_prjeb25283|maker-scaffold10x_2005_pilon-snap-gene-0.39	A0A4E0RIJ6	Peptidase D	2.79692		GO:0030145 - manganese ion binding; GO:0070006 - metalloaminopeptidase activity	GO:0006508 - proteolysis
fasciola_hepatica_prjeb25283|maker-scaffold10x_2285_pilon-snap-gene-0.12	A0A4E0RIP8	Mu-class gst glutathione S-transferase	2.67628		GO:0004364 - glutathione transferase activity
fasciola_hepatica_prjeb25283|maker-scaffold10x_654_pilon-snap-gene-0.163	A0A4E0RZ43	Tegumental antigen	2.67554	GO:0030286 - dynein complex		GO:0007017 - microtubule-based process
fasciola_hepatica_prjeb25283|maker-scaffold10x_185_pilon-snap-gene-0.0	A0A4E0REV5	hypothetical protein D915_003049	2.51031
fasciola_hepatica_prjeb25283|maker-scaffold10x_654_pilon-snap-gene-0.166	A0A1C8F9S1	Tegumental calcium-binding EF-hand protein 4	2.16341	GO:0030286 - dynein complex	GO:0005509 - calcium ion binding	GO:0007017 - microtubule-based process
fasciola_hepatica_prjeb25283|maker-scaffold10x_289_pilon-augustus-gene-0.93	A0A4E0QVE2	Phosphoglycerate mutase	2.14109		GO:0004082 - bisphosphoglycerate mutase activity; GO:0004619 - phosphoglycerate mutase activity	GO:0006096 - glycolytic process
fasciola_hepatica_prjeb25283|maker-scaffold10x_794_pilon-snap-gene-0.129	A0A4E0RA69	serpin 2	2.13725	GO:0005615 - extracellular space
fasciola_hepatica_prjeb25283|maker-scaffold10x_1674_pilon-snap-gene-0.0	A0A4E0R3A4	Cytochrome c oxidase subunit IV	1.97394	GO:0005739 - mitochondrion; GO:0016021 - integral component of membrane	GO:0004129 - cytochrome-c oxidase activity	GO:0022900 - electron transport chain; GO:1902600 - proton transmembrane transport
fasciola_hepatica_prjeb25283|maker-scaffold10x_1017_pilon-pred_gff_StringTie-gene-0.81	A0A4E0RZH4	Eukaryotic translation initiation factor 5A	1.92214		GO:0003743 - translation initiation factor activity; GO:0003746 - translation elongation factor activity; GO:0043022 - ribosome binding	GO:0006413 - translational initiation; GO:0045901 - positive regulation of translational elongation; GO:0045905 - positive regulation of translational termination
fasciola_hepatica_prjeb25283|maker-scaffold10x_25_pilon-snap-gene-0.28	A0A4E0RB37	Sulfide:quinone oxidoreductase mitochondrial	1.8213		GO:0003723 - RNA binding; GO:0016491 - oxidoreductase activity; GO:0033897 - ribonuclease T2 activity	GO:0090502 - RNA phosphodiester bond hydrolysis, endonucleolytic
fasciola_hepatica_prjeb25283|maker-scaffold10x_43_pilon-snap-gene-0.92	A0A4E0RGV2	Solute carrier family 2 facilitated glucose transporter member 3	1.73586	GO:0016021 - integral component of membrane	GO:0022857 - transmembrane transporter activity	GO:0008643 - carbohydrate transport; GO:0055085 - transmembrane transport
fasciola_hepatica_prjeb25283|maker-scaffold10x_1013_pilon-snap-gene-0.115	A0A2H1CM61	Template-activating factor I	1.60008	GO:0005634 - nucleus		GO:0006334 - nucleosome assembly
fasciola_hepatica_prjeb25283|maker-scaffold10x_933_pilon-snap-gene-0.92	A0A4E0RBW2	Adenosylhomocysteinase B	1.3617		GO:0004013 - adenosylhomocysteinase activity	GO:0006730 - one-carbon metabolic process
fasciola_hepatica_prjeb25283|maker-scaffold10x_962_pilon-snap-gene-0.13	A0A4E0RMK3	Alpha-adducin	0.654325

## Sheet: FhNEJ Tegument DOWN-regulated
Protein ID	Uniprot Accession	Description	Log2FC	GO IDs (CC)	GO IDs (MF)	GO IDs (BP)
fasciola_hepatica_prjeb25283|maker-scaffold10x_513_pilon-augustus-gene-0.9	A0A075F9M7	CD59 molecule complement regulatory protein	-7.09095	GO:0016020 - membrane; GO:0016021 - integral component of membrane
fasciola_hepatica_prjeb25283|maker-scaffold10x_606_pilon-snap-gene-0.39	A0A4E0RBY9	Troponin i	-6.86714	GO:0005861 - troponin complex
fasciola_hepatica_prjeb25283|maker-scaffold10x_1885_pilon-snap-gene-0.19	A0A4E0RGU8	putative serine/threonine-protein kinase STE20	-6.82158		GO:0016301 - kinase activity	GO:0016310 - phosphorylation
fasciola_hepatica_prjeb25283|maker-scaffold10x_742_pilon-snap-gene-0.75	A0A4E0RJN6	putative smirv1 protein	-6.65274	GO:0005783 - endoplasmic reticulum; GO:0016021 - integral component of membrane	GO:0005509 - calcium ion binding; GO:0051082 - unfolded protein binding	GO:0006457 - protein folding
fasciola_hepatica_prjeb25283|maker-scaffold10x_236_pilon-snap-gene-0.84	A0A4E0QW78	hypothetical protein D915_010660	-6.44984	GO:0005576 - extracellular region
fasciola_hepatica_prjeb25283|maker-scaffold10x_1420_pilon-snap-gene-0.42	A0A4E0S2T2	Programmed cell death protein 6	-6.44269		GO:0005509 - calcium ion binding
fasciola_hepatica_prjeb25283|maker-scaffold10x_303_pilon-snap-gene-0.35	A0A4E0RBR7	thioredoxin-glutathione reductase	-5.94655		GO:0004791 - thioredoxin-disulfide reductase activity; GO:0009055 - electron transfer activity; GO:0015035 - protein-disulfide reductase activity; GO:0050660 - flavin adenine dinucleotide binding	GO:0022900 - electron transport chain; GO:0045454 - cell redox homeostasis; GO:0098869 - cellular oxidant detoxification
fasciola_hepatica_prjeb25283|maker-scaffold10x_275_pilon-snap-gene-0.30	A0A4E0RAL0	Heterogeneous nuclear ribonucleoprotein A2	-5.54227		GO:0003729 - mRNA binding
fasciola_hepatica_prjeb25283|maker-scaffold10x_113_pilon-snap-gene-0.210	A0A4E0RGB1	Chaperonin-containing T-complex protein 1 eta subunit	-5.50888	GO:0005737 - cytoplasm	GO:0005524 - ATP binding; GO:0051082 - unfolded protein binding	GO:0006457 - protein folding
fasciola_hepatica_prjeb25283|maker-scaffold10x_548_pilon-snap-gene-0.17	A0A2H1BV01	peptidyl-prolyl cis-trans isomerase FKBP1B	-5.45322		GO:0003755 - peptidyl-prolyl cis-trans isomerase activity	GO:0000413 - protein peptidyl-prolyl isomerization
fasciola_hepatica_prjeb25283|maker-scaffold10x_520_pilon-augustus-gene-2.78	A0A4E0RD49	hypothetical protein D915_004677	-5.37083	GO:0005634 - nucleus	GO:0000977 - RNA polymerase II transcription regulatory region sequence-specific DNA binding; GO:0032422 - purine-rich negative regulatory element binding
fasciola_hepatica_prjeb25283|maker-scaffold10x_14_pilon-snap-gene-0.126	A0A2H1BUL6	ubiquinol-cytochrome c reductase cytochrome c1 subunit	-5.30373	GO:0005743 - mitochondrial inner membrane; GO:0016021 - integral component of membrane	GO:0009055 - electron transfer activity; GO:0020037 - heme binding;	GO:0022900 - electron transport chain
fasciola_hepatica_prjeb25283|maker-scaffold10x_97_pilon-augustus-gene-0.150	A0A4E0R575	hypothetical protein D915_005536	-5.21849
fasciola_hepatica_prjeb25283|maker-scaffold10x_589_pilon-snap-gene-0.132	A0A2H1CM94	Cytosolic large ribosomal subunit protein L30	-5.21156	GO:0022625 - cytosolic large ribosomal subunit	GO:0003723 - RNA binding; GO:0003735 - structural constituent of ribosome
fasciola_hepatica_prjeb25283|maker-scaffold10x_92_pilon-augustus-gene-0.56	A0A4E0RVQ7	actin, putative	-5.05526
fasciola_hepatica_prjeb25283|maker-scaffold10x_119_pilon-snap-gene-0.5	A0A4E0S425	Dihydrolipoamide acetyltransferase component of pyruvate dehydrogenase complex	-4.9823		GO:0016746 - acyltransferase activity
fasciola_hepatica_prjeb25283|maker-scaffold10x_1428_pilon-snap-gene-0.5	A0A4E0QVP0	putative vacuolar protein sorting 26 vps26	-4.89665
fasciola_hepatica_prjeb25283|maker-scaffold10x_1086_pilon-snap-gene-0.99	---NA---	ATP synthase subunit delta mitochondrial	-4.45271	GO:0045261 - proton-transporting ATP synthase complex, catalytic core F(1)	GO:0046933 - proton-transporting ATP synthase activity, rotational mechanism	GO:0015986 - ATP synthesis coupled proton transport
fasciola_hepatica_prjeb25283|maker-scaffold10x_1007_pilon-augustus-gene-0.83	A0A4E0R8U2	Tumor protein p63-regulated protein	-4.2776
fasciola_hepatica_prjeb25283|maker-scaffold10x_1464_pilon-snap-gene-0.35	A0A4E0RX27	40S ribosomal protein S8	-4.17088	GO:0005840 - ribosome	GO:0003735 - structural constituent of ribosome	GO:0006412 - translation
fasciola_hepatica_prjeb25283|maker-scaffold10x_1331_pilon-snap-gene-0.17	A0A4E0RYI9	protein kinase A	-4.15953		GO:0004679 - AMP-activated protein kinase activity; GO:0004691 - cAMP-dependent protein kinase activity; GO:0005524 - ATP binding; GO:0034237 - protein kinase A regulatory subunit binding	GO:0006468 - protein phosphorylation; GO:0007186 - G protein-coupled receptor signaling pathway
fasciola_hepatica_prjeb25283|maker-scaffold10x_654_pilon-snap-gene-0.154	K7WKP9	Tegumental calcium-binding EF-hand protein 3	-4.14862	GO:0030286 - dynein complex	GO:0005509 - calcium ion binding	GO:0007017 - microtubule-based process
fasciola_hepatica_prjeb25283|maker-scaffold10x_741_pilon-augustus-gene-0.45	A0A4E0RHJ8	Annexin	-4.0905		GO:0005509 - calcium ion binding; GO:0005544 - calcium-dependent phospholipid binding
fasciola_hepatica_prjeb25283|maker-scaffold10x_820_pilon-snap-gene-0.9	A0A4E0S393	Dihydrolipoamide acetyltransferase component of pyruvate dehydrogenase complex	-4.07424	GO:0005759 - mitochondrial matrix; GO:0045254 - pyruvate dehydrogenase complex	GO:0004742 - dihydrolipoyllysine-residue acetyltransferase activity	GO:0006090 - pyruvate metabolic process
fasciola_hepatica_prjeb25283|maker-scaffold10x_331_pilon-snap-gene-0.56	A0A4E0RE06	Fatty acid-binding protein type 2	-4.04681		GO:0008289 - lipid binding
fasciola_hepatica_prjeb25283|maker-scaffold10x_1260_pilon-snap-gene-0.37	A0A4E0QWN4	Cathepsin d lysosomal aspartyl protease	-4.03395		GO:0004190 - aspartic-type endopeptidase activity	GO:0006508 - proteolysis
fasciola_hepatica_prjeb25283|maker-scaffold10x_513_pilon-snap-gene-1.144	A0A4E0RWR5	Receptor expression-enhancing protein	-4.01089	GO:0016021 - integral component of membrane
fasciola_hepatica_prjeb25283|maker-scaffold10x_1280_pilon-snap-gene-0.10	A0A4E0RTJ8	Inositol monophosphatase	-4.00681		GO:0008934 - inositol monophosphate 1-phosphatase activity; GO:0046872 - metal ion binding; GO:0052832 - inositol monophosphate 3-phosphatase; GO:0052833 - inositol monophosphate 4-phosphatase activity activity	GO:0006021 - inositol biosynthetic process; GO:0046854 - phosphatidylinositol phosphate biosynthetic process; GO:0046855 - inositol phosphate dephosphorylation
fasciola_hepatica_prjeb25283|maker-scaffold10x_720_pilon-snap-gene-0.15	A0A4E0RWT8	Ribosomal protein S5a	-3.94835	GO:0015935 - small ribosomal subunit	GO:0003723 - RNA binding; GO:0003735 - structural constituent of ribosome	GO:0006412 - translation
fasciola_hepatica_prjeb25283|maker-scaffold10x_1272_pilon-snap-gene-0.8	A0A4E0R9K1	lamin B	-3.79623	GO:0005882 - intermediate filament; GO:0016459 - myosin complex; GO:0032982 - myosin filament
fasciola_hepatica_prjeb25283|maker-scaffold10x_1437_pilon-snap-gene-0.44	A0A2H1CNJ8	Proteasome subunit alpha type	-3.75154	GO:0005634 - nucleus; GO:0005737 - cytoplasm; GO:0019773 - proteasome core complex, alpha-subunit complex	GO:0004298 - threonine-type endopeptidase activity	GO:0006511 - ubiquitin-dependent protein catabolic process
fasciola_hepatica_prjeb25283|maker-scaffold10x_200_pilon-augustus-gene-0.74	A0A4E0R862	Thiol-disulfide exchange intermediate	-3.7006
fasciola_hepatica_prjeb25283|maker-scaffold10x_464_pilon-augustus-gene-0.104	A0A4E0RGE0	Polypyrimidine tract-binding protein 2	-3.61751		GO:0003723 - RNA binding
fasciola_hepatica_prjeb25283|maker-scaffold10x_217_pilon-snap-gene-1.123	A0A4E0RQS7	2-oxoglutarate dehydrogenase mitochondrial	-3.60436		GO:0004591 - oxoglutarate dehydrogenase (succinyl-transferring) activity; GO:0030976 - thiamine pyrophosphate binding	GO:0006099 - tricarboxylic acid cycle
fasciola_hepatica_prjeb25283|maker-scaffold10x_841_pilon-snap-gene-0.81	A0A4E0R367	Small nuclear ribonucleoprotein D1 polypeptide	-3.58632	GO:0005634 - nucleus		GO:0000387 - spliceosomal snRNP assembly
fasciola_hepatica_prjeb25283|maker-scaffold10x_125_pilon-snap-gene-0.29	---NA---	Ubiquitinyl hydrolase 1	-3.56505		GO:0004843 - thiol-dependent deubiquitinase; GO:0008234 - cysteine-type peptidase activity; GO:0008270 - zinc ion binding	GO:0006511 - ubiquitin-dependent protein catabolic process; GO:0016579 - protein deubiquitination
fasciola_hepatica_prjeb25283|maker-scaffold10x_99_pilon-snap-gene-0.68	A0A4E0RL78	Eukaryotic translation elongation factor 1 gamma	-3.53482		GO:0003746 - translation elongation factor activity; GO:0004364 - glutathione transferase activity	GO:0006414 - translational elongation
fasciola_hepatica_prjeb25283|maker-scaffold10x_263_pilon-snap-gene-0.28	A0A2H1CWM3	Tubulin beta chain	-3.52687	GO:0005874 - microtubule	GO:0003924 - GTPase activity; GO:0005200 - structural constituent of cytoskeleton; GO:0005525 - GTP binding	GO:0007010 - cytoskeleton organization; GO:0007017 - microtubule-based process
fasciola_hepatica_prjeb25283|maker-scaffold10x_293_pilon-snap-gene-0.148	A0A4E0RUT1	serpin 4	-3.50698	GO:0005615 - extracellular space
fasciola_hepatica_prjeb25283|maker-scaffold10x_1013_pilon-snap-gene-0.117	A0A4E0RHP3	Importin subunit alpha	-3.30064	GO:0005737 - cytoplasm	GO:0061608 - nuclear import signal receptor activity	GO:0006606 - protein import into nucleus
fasciola_hepatica_prjeb25283|maker-scaffold10x_157_pilon-snap-gene-0.211	A0A4E0RG70	Guanosine nucleotide diphosphate dissociation inhibitor	-3.24398	GO:0005737 - cytoplasm	GO:0005093 - Rab GDP-dissociation inhibitor activity; GO:0005096 - GTPase activator activity	GO:0007264 - small GTPase mediated signal transduction; GO:0015031 - protein transport; GO:0043547 - positive regulation of GTPase activity
fasciola_hepatica_prjeb25283|maker-scaffold10x_126_pilon-snap-gene-0.35	A0A4E0RXJ7	Tyrosine 3-monooxygenase/tryptophan 5-monooxygenase activation protein theta polypeptide	-3.17871		GO:0004497 - monooxygenase activity
fasciola_hepatica_prjeb25283|maker-scaffold10x_1499_pilon-snap-gene-0.19	A0A2H1CAH8	putative actin-depolymerizing factor	-3.12695	GO:0015629 - actin cytoskeleton	GO:0003779 - actin binding	GO:0030042 - actin filament depolymerization
fasciola_hepatica_prjeb25283|maker-scaffold10x_364_pilon-augustus-gene-0.54	A0A4E0RGV4	hypothetical protein D915_002427	-3.08217
fasciola_hepatica_prjeb25283|maker-scaffold10x_65_pilon-snap-gene-0.2	A0A4E0QZU2	hypothetical protein FGIG_03778	-3.07429	GO:0005794 - Golgi apparatus
fasciola_hepatica_prjeb25283|maker-scaffold10x_324_pilon-snap-gene-0.63	A0A4E0RFW2	Uracil-DNA glycosylase	-2.96102	GO:0005882 - intermediate filament; GO:0016459 - myosin complex; GO:0032982 - myosin filament
fasciola_hepatica_prjeb25283|maker-scaffold10x_223_pilon-snap-gene-0.8	A0A4E0R6S5	ATP synthase subunit beta vacuolar	-2.95303	GO:0033180 - proton-transporting V-type ATPase, V1 domain	GO:0005524 - ATP binding	GO:0046034 - ATP metabolic process; GO:1902600 - proton transmembrane transport
fasciola_hepatica_prjeb25283|maker-scaffold10x_1_pilon-augustus-gene-0.142	A0A2H1BSD0	Cathepsin B	-2.84254		GO:0004197 - cysteine-type endopeptidase activity	GO:0006508 - proteolysis; GO:0050790 - regulation of catalytic activity
fasciola_hepatica_prjeb25283|maker-scaffold10x_471_pilon-snap-gene-0.94	---NA---	ubiquinol-cytochrome c reductase subunit 8	-2.83262	GO:0005743 - mitochondrial inner membrane; GO:0016021 - integral component of membrane; GO:0070469 - respirasome	GO:0008121 - ubiquinol-cytochrome-c reductase activity	GO:0022900 - electron transport chain
fasciola_hepatica_prjeb25283|maker-scaffold10x_305_pilon-snap-gene-0.26	A0A4E0REZ4	putative glutaredoxin, grx	-2.76419		GO:0009055 - electron transfer activity; GO:0015035 - protein-disulfide reductase activity; GO:0046872 - metal ion binding; GO:0051536 - iron-sulfur cluster binding	GO:0022900 - electron transport chain
fasciola_hepatica_prjeb25283|maker-scaffold10x_13_pilon-snap-gene-2.125	A0A2H1CCW9	Tubulin alpha-1C chain	-2.75203	GO:0005874 - microtubule	GO:0003924 - GTPase activity; GO:0004843 - thiol-dependent deubiquitinase; GO:0005200 - structural constituent of cytoskeleton; GO:0005525 - GTP; GO:0008270 - zinc ion binding binding	GO:0006511 - ubiquitin-dependent protein catabolic process; GO:0007010 - cytoskeleton organization; GO:0007017 - microtubule-based process; GO:0016579 - protein deubiquitination
fasciola_hepatica_prjeb25283|maker-scaffold10x_281_pilon-snap-gene-0.158	A0A2H1C4H4	Golgi-associated plant pathogenesis protein 1	-2.73949
fasciola_hepatica_prjeb25283|maker-scaffold10x_200_pilon-augustus-gene-0.85	A0A4E0RX78	Oligosaccharyltransferase complex subunit delta	-2.72709	GO:0008250 - oligosaccharyltransferase complex GO:0016021 - integral component of membrane	GO:0016740 - transferase activity	GO:0006487 - protein N-linked glycosylation
fasciola_hepatica_prjeb25283|maker-scaffold10x_2518_pilon-snap-gene-0.26	A0A4E0RQ03	Vesicle-associated membrane protein-associated protein A	-2.72162	GO:0005789 - endoplasmic reticulum membrane; GO:0016021 - integral component of membrane; GO:0030054 - cell junction	GO:0033149 - FFAT motif binding	GO:0070972 - protein localization to endoplasmic reticulum
fasciola_hepatica_prjeb25283|maker-scaffold10x_677_pilon-augustus-gene-0.92	A0A4E0S079	26S proteasome non ATPase regulatory subunit	-2.71596	GO:0000502 - proteasome complex		GO:0043248 - proteasome assembly
fasciola_hepatica_prjeb25283|maker-scaffold10x_324_pilon-snap-gene-0.77	A0A4E0QUZ1	Large subunit ribosomal protein L22e	-2.65284	GO:0005840 - ribosome	GO:0003735 - structural constituent of ribosome	GO:0006412 - translation
fasciola_hepatica_prjeb25283|maker-scaffold10x_1452_pilon-augustus-gene-0.11	A0A4E0R6W9	Proteasome subunit beta type	-2.60006	GO:0005634 - nucleus; GO:0005737 - cytoplasm; GO:0005839 - proteasome core complex	GO:0004298 -threonine-type endopeptidase activity	GO:0051603 - proteolysis involved in cellular protein catabolic process
fasciola_hepatica_prjeb25283|maker-scaffold10x_917_pilon-augustus-gene-0.15	A0A4E0QZF1	Chaperonin containing TCP1 subunit 2 beta	-2.58518	GO:0005832 - chaperonin-containing T-complex	GO:0005524 - ATP binding; GO:0051082 - unfolded protein binding	GO:0006457 - protein folding
fasciola_hepatica_prjeb25283|maker-scaffold10x_213_pilon-snap-gene-0.43	A0A4E0RFX3	ATP synthase subunit gamma	-2.56617	GO:0045261 - proton-transporting ATP synthase complex, catalytic core F(1)	GO:0046933 - proton-transporting ATP synthase activity, rotational mechanism	GO:0015986 - ATP synthesis coupled proton transport
fasciola_hepatica_prjeb25283|maker-scaffold10x_237_pilon-snap-gene-0.33	A0A4E0R3F1	Ornithine--oxo-acid transaminase	-2.54561		GO:0004587 - ornithine-oxo-acid transaminase activity; GO:0030170 - pyridoxal phosphate binding; GO:0050155 - ornithine(lysine) transaminase activity	GO:0055129 - L-proline biosynthetic process
fasciola_hepatica_prjeb25283|maker-scaffold10x_245_pilon-snap-gene-0.130	A0A2H1CT65	Dynein light chain	-2.50638	GO:0005737 - cytoplasm; GO:0005874 - microtubule; GO:0030286 - dynein complex; GO:0031514 - motile cilium	GO:0003774 - cytoskeletal motor activity	GO:0007017 - microtubule-based process
fasciola_hepatica_prjeb25283|maker-scaffold10x_283_pilon-snap-gene-0.2	A0A4E0QZ71	von Willebrand factor A domain-containing protein 5A	-2.45132
fasciola_hepatica_prjeb25283|maker-scaffold10x_149_pilon-snap-gene-0.94	A0A2H1CS94	Four and a half LIM domains protein 3	-2.44345	GO:0005634 - nucleus	GO:0046872 - metal ion binding
fasciola_hepatica_prjeb25283|maker-scaffold10x_2706_pilon-snap-gene-0.16	A0A068LJN3	Glyceraldehyde-3-phosphate dehydrogenase testis-specific	-2.44322		GO:0004365 - glyceraldehyde-3-phosphate dehydrogenase (NAD+) (phosphorylating) activity; GO:0050661 - NADP binding; GO:0051287 - NAD binding	GO:0006006 - glucose metabolic process; GO:0006096 - glycolytic process
fasciola_hepatica_prjeb25283|maker-scaffold10x_1637_pilon-snap-gene-0.23	A0A4E0S1Z8	NAD kinase	-2.32494		GO:0003951 - NAD+ kinase activity	GO:0006741 - NADP biosynthetic process; GO:0016310 - phosphorylation; GO:0019674 - NAD metabolic process
fasciola_hepatica_prjeb25283|maker-scaffold10x_713_pilon-snap-gene-0.105	A0A4E0RWK7	Cytosolic Cu-Zn superoxide dismutase	-2.32084		GO:0046872 - metal ion binding	GO:0006801 - superoxide metabolic process
fasciola_hepatica_prjeb25283|maker-scaffold10x_2462_pilon-snap-gene-0.27	A0A4E0R1V1	putative nadh-ubiquinone oxidoreductase flavoprotein 1 (ndufv1)	-2.28217	GO:0005743 - mitochondrial inner membrane; GO:0070469 - respirasome	GO:0008137 - NADH dehydrogenase (ubiquinone) activity; GO:0010181 - FMN binding; GO:0046872 - metal ion binding; GO:0051287 - NAD binding; GO:0051539 - 4 iron, 4 sulfur cluster binding
fasciola_hepatica_prjeb25283|maker-scaffold10x_338_pilon-pred_gff_StringTie-gene-0.15	A0A2H1C072	putative dynein light chain	-2.26984	GO:0005737 - cytoplasm; GO:0005874 - microtubule; GO:0030286 - dynein complex; GO:0031514 - motile cilium	GO:0003774 - cytoskeletal motor activity	GO:0007017 - microtubule-based process
fasciola_hepatica_prjeb25283|augustus_masked-scaffold10x_136_pilon-processed-gene-0.21	A0A4E0RNK4	Trans-2-enoyl-CoA reductase mitochondrial	-2.19373		GO:0016491 - oxidoreductase activity
fasciola_hepatica_prjeb25283|maker-scaffold10x_1458_pilon-augustus-gene-0.7	A0A4E0RYD8	T-complex protein 1 subunit delta	-2.19349	GO:0005737 - cytoplasm	GO:0005524 - ATP binding GO:0051082 - unfolded protein binding	GO:0006457 - protein folding
fasciola_hepatica_prjeb25283|maker-scaffold10x_1_pilon-snap-gene-0.151	A0A4E0RNG2	cathepsin B	-2.19255		GO:0004197 - cysteine-type endopeptidase activity	GO:0006508 - proteolysis; GO:0050790 - regulation of catalytic activity
fasciola_hepatica_prjeb25283|maker-scaffold10x_1420_pilon-snap-gene-0.55	A0A4E0REL8	putative dynamin	-2.18211	GO:0005874 - microtubule	GO:0003924 - GTPase activity; GO:0005525 - GTP binding	GO:0006897 - endocytosis
fasciola_hepatica_prjeb25283|maker-scaffold10x_1296_pilon-snap-gene-0.15	A0A2H1BWF1	Peptidyl-prolyl cis-trans isomerase B	-2.17475		GO:0003755 - peptidyl-prolyl cis-trans isomerase activity	GO:0000413 - protein peptidyl-prolyl isomerization; GO:0006457 - protein folding
fasciola_hepatica_prjeb25283|maker-scaffold10x_1279_pilon-snap-gene-0.58	A0A2H1CUX4	hypothetical protein D915_000797	-2.15866	GO:0016021 - integral component of membrane
fasciola_hepatica_prjeb25283|maker-scaffold10x_770_pilon-snap-gene-0.25	A0A4E0RAH1	Small nuclear ribonucleoprotein D3 polypeptide	-2.09552	GO:0005681 - spliceosomal complex		GO:0000387 - spliceosomal snRNP assembly
fasciola_hepatica_prjeb25283|maker-scaffold10x_408_pilon-snap-gene-0.53	A0A4E0RDW5	Trifunctional enzyme subunit beta	-2.08594		GO:0016747 - acyltransferase activity, transferring groups other than amino-acyl groups
fasciola_hepatica_prjeb25283|maker-scaffold10x_113_pilon-augustus-gene-0.45	A0A4E0QTK5	serpin 2	-2.07715	GO:0005615 - extracellular space
fasciola_hepatica_prjeb25283|maker-scaffold10x_311_pilon-snap-gene-0.42	A0A4E0RKT4	DM9 domain-containing protein	-2.03576
fasciola_hepatica_prjeb25283|maker-scaffold10x_94_pilon-snap-gene-0.51	A0A4E0R1F4	hypothetical protein D915_009259	-2.00912
fasciola_hepatica_prjeb25283|maker-scaffold10x_747_pilon-snap-gene-0.5	A0A4E0RVR6	UMP-CMP kinase	-1.95851		GO:0004127 - cytidylate kinase activity; GO:0005524 - ATP binding; GO:0009041 - uridylate kinase activity	GO:0006207 - 'de novo' pyrimidine nucleobase biosynthetic process; GO:0006221 - pyrimidine nucleotide biosynthetic process; GO:0016310 - phosphorylation; GO:0046940 - nucleoside monophosphate phosphorylation
fasciola_hepatica_prjeb25283|maker-scaffold10x_1035_pilon-snap-gene-0.13	A0A4E0RWQ7	Proteasome subunit beta type	-1.9574	GO:0005634 - nucleus; GO:0005737 - cytoplasm; GO:0019774 - proteasome core complex, beta-subunit complex	GO:0004298 - threonine-type endopeptidase activity	GO:0043161 - proteasome-mediated ubiquitin-dependent protein catabolic process
fasciola_hepatica_prjeb25283|maker-scaffold10x_773_pilon-snap-gene-0.68	A0A4E0RJF1	Titin	-1.94594
fasciola_hepatica_prjeb25283|maker-scaffold10x_815_pilon-snap-gene-1.82	A0A4E0RCD5	Titin	-1.83987		GO:0004672 - protein kinase activity; GO:0005524 - ATP binding	GO:0006468 - protein phosphorylation
fasciola_hepatica_prjeb25283|maker-scaffold10x_61_pilon-augustus-gene-0.158	A0A4E0RIE7	Lysine--tRNA ligase	-1.82552	GO:0005737 - cytoplasm	GO:0003676 - nucleic acid binding; GO:0004824 - lysine-tRNA ligase activity; GO:0005524 - ATP binding	GO:0006430 - lysyl-tRNA aminoacylation
fasciola_hepatica_prjeb25283|maker-scaffold10x_1823_pilon-snap-gene-0.8	A0A4E0REV5	hypothetical protein D915_003049	-1.71499
fasciola_hepatica_prjeb25283|maker-scaffold10x_4_pilon-snap-gene-0.96	A0A4E0RH71	Laminin subunit gamma	-1.54306
fasciola_hepatica_prjeb25283|maker-scaffold10x_223_pilon-snap-gene-0.4	A0A4E0RK23	Gynecophoral canal protein	-1.52363		GO:0005178 - integrin binding; GO:0005518 - collagen binding; GO:0050840 - extracellular matrix binding	GO:0007155 - cell adhesion; GO:0008283 - cell population proliferation
fasciola_hepatica_prjeb25283|maker-scaffold10x_443_pilon-snap-gene-0.33	A0A4E0R567	Importin subunit beta	-0.945382	GO:0005737 - cytoplasm		GO:0006606 - protein import into nucleus

## Sheet: FhNEJ Soma UP-regulated
Protein ID	Uniprot Accession	Description	Log2FC	GO IDs (CC)	GO IDs (MF)	GO IDs (BP)
fasciola_hepatica_prjeb25283|maker-scaffold10x_1791_pilon-snap-gene-0.47	A0A2H1C342	putative atp-dependent 26s proteasome regulatory subunit posttranslational modification	3.35985	GO:0000502 - proteasome complex; GO:0005737 - cytoplasm	GO:0005524 - ATP binding; GO:0036402 - proteasome-activating activity	GO:1901800 - positive regulation of proteasomal protein catabolic process
fasciola_hepatica_prjeb25283|maker-scaffold10x_201_pilon-snap-gene-0.3	A0A4E0RR02	Delta-1-pyrroline-5-carboxylate synthetase	2.89254	GO:0005739 - mitochondrion	GO:0004349 - glutamate 5-kinase activity; GO:0004350 - glutamate-5-semialdehyde dehydrogenase activity; GO:0005524 - ATP binding	GO:0016310 - phosphorylation; GO:0055129 - L-proline biosynthetic process
fasciola_hepatica_prjeb25283|maker-scaffold10x_313_pilon-snap-gene-0.98	A0A4E0R068	hypothetical protein PHET_02717	2.59384	GO:0005874 - microtubule	GO:0003924 - GTPase activity; GO:0005200 - structural constituent of cytoskeleton; GO:0005525 - GTP binding	GO:0007010 - cytoskeleton organization; GO:0007017 - microtubule-based process
fasciola_hepatica_prjeb25283|maker-scaffold10x_66_pilon-snap-gene-0.21	A0A2H1BX03	cathepsin L3 peptidase	2.57249		GO:0008234 - cysteine-type peptidase activity	GO:0006508 - proteolysis
fasciola_hepatica_prjeb25283|maker-scaffold10x_833_pilon-snap-gene-0.24	A0A4E0R883	T-complex protein 1 subunit gamma	2.28572	GO:0005737 - cytoplasm	GO:0005524 - ATP binding; GO:0051082 - unfolded protein binding	GO:0006457 - protein folding
fasciola_hepatica_prjeb25283|snap_masked-scaffold10x_296_pilon-processed-gene-0.27	A0A4E0RVQ0	Dipeptidyl peptidase	2.23432		GO:0016787 - hydrolase activity; GO:0046872 - metal ion binding
fasciola_hepatica_prjeb25283|maker-scaffold10x_2264_pilon-snap-gene-0.9	A0A4E0RDW7	Mitogen-activated protein kinase	2.22458		GO:0004707 - MAP kinase activity; GO:0005524 - ATP binding	GO:0000165 - MAPK cascade; GO:0006468 - protein phosphorylation; GO:0007049 - cell cycle
fasciola_hepatica_prjeb25283|maker-scaffold10x_2638_pilon-snap-gene-0.26	A0A4E0R8K2	probable dynein light chain	2.14656	GO:0005737 - cytoplasm; GO:0005874 - microtubule; GO:0030286 - dynein complex	GO:0003774 - cytoskeletal motor activity	GO:0007017 - microtubule-based process
fasciola_hepatica_prjeb25283|maker-scaffold10x_1610_pilon-snap-gene-0.35	A0A4E0RG71	Tetraspanin	2.10418	GO:0016021 - integral component of membrane
fasciola_hepatica_prjeb25283|maker-scaffold10x_445_pilon-snap-gene-0.26	A0A4E0RFF2	Collagen alpha-1(IV) chain	2.05437	GO:0005581 - collagen trimer; GO:0005604 - basement membrane; GO:0016021 - integral component of membrane	GO:0005201 - extracellular matrix structural constituent
fasciola_hepatica_prjeb25283|maker-scaffold10x_289_pilon-augustus-gene-0.93	A0A4E0QVE2	Phosphoglycerate mutase	1.9885		GO:0004082 - bisphosphoglycerate mutase activity; GO:0004619 - phosphoglycerate mutase activity	GO:0006096 - glycolytic process
fasciola_hepatica_prjeb25283|maker-scaffold10x_293_pilon-snap-gene-0.149	A0A4E0RUT1	serpin 4	1.85637	GO:0005615 - extracellular space
fasciola_hepatica_prjeb25283|maker-scaffold10x_469_pilon-snap-gene-0.88	A0A4E0R5I8	hypothetical protein D915_008568	1.78056	GO:0005892 - acetylcholine-gated channel complex
fasciola_hepatica_prjeb25283|maker-scaffold10x_157_pilon-snap-gene-0.182	A0A4E0RDG1	Ras-related protein Rap-1A	1.75258	GO:0016020 - membrane	GO:0003924 - GTPase activity; GO:0005525 - GTP binding	GO:0032486 - Rap protein signal transduction
fasciola_hepatica_prjeb25283|maker-scaffold10x_2285_pilon-snap-gene-0.12	A0A4E0RIP8	Mu-class gst glutathione S-transferase	1.74973		GO:0004364 - glutathione transferase activity
fasciola_hepatica_prjeb25283|maker-scaffold10x_513_pilon-snap-gene-0.55	A0A4E0RP53	Collagen alpha-1(XV) chain	1.58434	GO:0005581 - collagen trimer
fasciola_hepatica_prjeb25283|maker-scaffold10x_490_pilon-snap-gene-0.8	A0A4E0RUD3	glutathione S-transferase	1.39886	GO:0005737 - cytoplasm	GO:0004364 - glutathione transferase activity

## Sheet: FhNEJ Soma DOWN-regulated
Protein ID	Uniprot Accession	Description	Log2FC	GO IDs (CC)	GO IDs (MF)	GO IDs (BP)
fasciola_hepatica_prjeb25283|maker-scaffold10x_606_pilon-snap-gene-0.39	A0A4E0RBY9	Troponin i	-7.33817	GO:0005861 - troponin complex
fasciola_hepatica_prjeb25283|maker-scaffold10x_275_pilon-snap-gene-0.30	A0A4E0RAL0	Heterogeneous nuclear ribonucleoprotein A2	-5.7468		GO:0003729 - mRNA binding
fasciola_hepatica_prjeb25283|maker-scaffold10x_13_pilon-snap-gene-2.125	A0A2H1CCW9	Tubulin alpha-1C chain	-4.97534	GO:0005874 - microtubule	GO:0003924 - GTPase activity; GO:0004843 - thiol-dependent deubiquitinase; GO:0005200 - structural constituent of cytoskeleton; GO:0005525 - GTP binding; GO:0008270 - zinc ion binding	GO:0006511 - ubiquitin-dependent protein catabolic process; GO:0007010 - cytoskeleton organization; GO:0007017 - microtubule-based process; GO:0016579 - protein deubiquitination
fasciola_hepatica_prjeb25283|maker-scaffold10x_1420_pilon-snap-gene-0.42	A0A4E0S2T2	Programmed cell death protein 6	-4.72588		GO:0005509 - calcium ion binding
fasciola_hepatica_prjeb25283|maker-scaffold10x_513_pilon-augustus-gene-0.9	A0A075F9M7	CD59 molecule complement regulatory protein	-4.60573	GO:0016020 - membrane; GO:0016021 - integral component of membrane
fasciola_hepatica_prjeb25283|maker-scaffold10x_1428_pilon-snap-gene-0.5	A0A4E0QVP0	putative vacuolar protein sorting 26 vps26	-4.26323
fasciola_hepatica_prjeb25283|maker-scaffold10x_324_pilon-snap-gene-0.63	A0A4E0RFW2	Uracil-DNA glycosylase	-4.21237	GO:0005882 - intermediate filament; GO:0016459 - myosin complex; GO:0032982 - myosin filament
fasciola_hepatica_prjeb25283|maker-scaffold10x_1459_pilon-snap-gene-0.36	A0A2H1C7S1	Spliceosome rna helicase bat1	-4.161		GO:0003676 - nucleic acid binding; GO:0003724 - RNA helicase activity; GO:0005524 - ATP binding
fasciola_hepatica_prjeb25283|maker-scaffold10x_119_pilon-snap-gene-0.5	A0A4E0S425	Dihydrolipoamide acetyltransferase component of pyruvate dehydrogenase complex	-4.0179		GO:0016746 - acyltransferase activity
fasciola_hepatica_prjeb25283|maker-scaffold10x_741_pilon-augustus-gene-0.45	A0A4E0RHJ8	Annexin	-3.89348		GO:0005509 - calcium ion binding; GO:0005544 - calcium-dependent phospholipid binding
fasciola_hepatica_prjeb25283|maker-scaffold10x_1464_pilon-snap-gene-0.35	A0A4E0RX27	40S ribosomal protein S8	-3.70565	GO:0005840 - ribosome	GO:0003735 - structural constituent of ribosome	GO:0006412 - translation
fasciola_hepatica_prjeb25283|maker-scaffold10x_589_pilon-snap-gene-0.132	A0A2H1CM94	Cytosolic large ribosomal subunit protein L30	-3.41408	GO:0022625 - cytosolic large ribosomal subunit	GO:0003723 - RNA binding; GO:0003735 - structural constituent of ribosome
fasciola_hepatica_prjeb25283|maker-scaffold10x_31_pilon-snap-gene-0.16	A0A4E0RM93	hypothetical protein D915_000531	-3.3937	GO:0016021 - integral component of membrane
fasciola_hepatica_prjeb25283|maker-scaffold10x_495_pilon-snap-gene-0.94	A0A2H1CH52	Mitochondrial-associated endoribonuclease MAR1	-3.31093
fasciola_hepatica_prjeb25283|maker-scaffold10x_331_pilon-snap-gene-0.56	A0A4E0RE06	Fatty acid-binding protein type 2	-3.26348		GO:0008289 - lipid binding
fasciola_hepatica_prjeb25283|maker-scaffold10x_548_pilon-snap-gene-0.17	A0A2H1BV01	peptidyl-prolyl cis-trans isomerase FKBP1B	-3.23751		GO:0003755 - peptidyl-prolyl cis-trans isomerase activity	GO:0000413 - protein peptidyl-prolyl isomerization
fasciola_hepatica_prjeb25283|maker-scaffold10x_1_pilon-pred_gff_StringTie-gene-0.86	A0A4E0R514	Cathepsin B endopeptidase	-3.22063		GO:0008234 - cysteine-type peptidase activity
fasciola_hepatica_prjeb25283|maker-scaffold10x_80_pilon-snap-gene-0.169	A0A4E0RFI5	Mu Class glutathione transferase 5	-3.00903		GO:0004364 - glutathione transferase activity
fasciola_hepatica_prjeb25283|maker-scaffold10x_2518_pilon-snap-gene-0.26	A0A4E0RQ03	Vesicle-associated membrane protein-associated protein A	-3.00422	GO:0005789 - endoplasmic reticulum membrane; GO:0016021 - integral component of membrane; GO:0030054 - cell junction	GO:0033149 - FFAT motif binding	GO:0070972 - protein localization to endoplasmic reticulum
fasciola_hepatica_prjeb25283|maker-scaffold10x_283_pilon-snap-gene-0.2	A0A4E0QZ71	von Willebrand factor A domain-containing protein 5A	-2.93924
fasciola_hepatica_prjeb25283|maker-scaffold10x_200_pilon-snap-gene-0.128	A0A4E0RWM7	Coatomer subunit delta	-2.88467	GO:0000139 - Golgi membrane; GO:0030126 - COPI vesicle coat		GO:0006890 - retrograde vesicle-mediated transport, Golgi to endoplasmic reticulum; GO:0015031 - protein transport
fasciola_hepatica_prjeb25283|maker-scaffold10x_1437_pilon-snap-gene-0.44	A0A2H1CNJ8	Proteasome subunit alpha type	-2.81415	GO:0005634 - nucleus; GO:0005737 - cytoplasm; GO:0019773 - proteasome core complex, alpha-subunit complex	GO:0004298 - threonine-type endopeptidase activity	GO:0006511 - ubiquitin-dependent protein catabolic process
fasciola_hepatica_prjeb25283|maker-scaffold10x_537_pilon-snap-gene-0.69	A0A4E0RFE5	Translocon-associated protein subunit alpha	-2.7384	GO:0005789 - endoplasmic reticulum membrane; GO:0016021 - integral component of membrane
fasciola_hepatica_prjeb25283|snap_masked-scaffold10x_1199_pilon-processed-gene-0.3	A0A4E0R7V4	Cathepsin L	-2.68745		GO:0008234 - cysteine-type peptidase activity	GO:0006508 - proteolysis
fasciola_hepatica_prjeb25283|maker-scaffold10x_432_pilon-snap-gene-0.122	---NA---	UPF0672 protein C3orf58	-2.68273
fasciola_hepatica_prjeb25283|maker-scaffold10x_113_pilon-snap-gene-0.210	A0A4E0RGB1	Chaperonin-containing T-complex protein 1 eta subunit	-2.65817	GO:0005737 - cytoplasm	GO:0005524 - ATP binding; GO:0051082 - unfolded protein binding	GO:0006457 - protein folding
fasciola_hepatica_prjeb25283|maker-scaffold10x_217_pilon-snap-gene-1.123	A0A4E0RQS7	2-oxoglutarate dehydrogenase mitochondrial	-2.51272		GO:0004591 - oxoglutarate dehydrogenase (succinyl-transferring) activity; GO:0030976 - thiamine pyrophosphate binding	GO:0006099 - tricarboxylic acid cycle
fasciola_hepatica_prjeb25283|maker-scaffold10x_217_pilon-augustus-gene-0.92	A0A4E0RBX3	Propionyl-CoA carboxylase beta chain	-2.46013		GO:0016874 - ligase activity
fasciola_hepatica_prjeb25283|maker-scaffold10x_534_pilon-augustus-gene-0.71	A0A4E0RWK6	Citrate synthase	-2.45789	GO:0005759 - mitochondrial matrix	GO:0004108 - citrate (Si)-synthase activity	GO:0006099 - tricarboxylic acid cycle; GO:0006101 - citrate metabolic process
fasciola_hepatica_prjeb25283|maker-scaffold10x_75_pilon-snap-gene-0.113	A0A4E0RK69	T-complex protein subunit epsilon	-2.45456		GO:0005524 - ATP binding; GO:0051082 - unfolded protein binding	GO:0006457 - protein folding
fasciola_hepatica_prjeb25283|maker-scaffold10x_917_pilon-augustus-gene-0.15	A0A4E0QZF1	Chaperonin containing TCP1 subunit 2 beta	-2.43723	GO:0005832 - chaperonin-containing T-complex	GO:0005524 - ATP binding; GO:0051082 - unfolded protein binding	GO:0006457 - protein folding
fasciola_hepatica_prjeb25283|maker-scaffold10x_286_pilon-snap-gene-0.3	A0A4E0RBR6	Purine nucleoside phosphorylase	-2.42544		GO:0004731 - purine-nucleoside phosphorylase activity	GO:0009116 - nucleoside metabolic process
fasciola_hepatica_prjeb25283|maker-scaffold10x_157_pilon-snap-gene-0.211	A0A4E0RG70	Guanosine nucleotide diphosphate dissociation inhibitor	-2.37732	GO:0005737 - cytoplasm	GO:0005093 - Rab GDP-dissociation inhibitor activity; GO:0005096 - GTPase activator activity	GO:0007264 - small GTPase mediated signal transduction; GO:0015031 - protein transport; GO:0043547 - positive regulation of GTPase activity
fasciola_hepatica_prjeb25283|maker-scaffold10x_204_pilon-snap-gene-0.39	A0A4E0S2L7	putative sodium/potassium-transporting ATPase subunit beta-3	-2.36215	GO:0005890 - sodium:potassium-exchanging ATPase complex		GO:0006813 - potassium ion transport; GO:0006814 - sodium ion transport
fasciola_hepatica_prjeb25283|maker-scaffold10x_263_pilon-snap-gene-0.28	A0A2H1CWM3	Tubulin beta chain	-2.35144	GO:0005874 - microtubule	GO:0003924 - GTPase activity; GO:0005200 - structural constituent of cytoskeleton; GO:0005525 - GTP binding	GO:0007010 - cytoskeleton organization; GO:0007017 - microtubule-based process
fasciola_hepatica_prjeb25283|maker-scaffold10x_1309_pilon-augustus-gene-0.33	A0A4E0RB37	Sulfide:quinone oxidoreductase mitochondrial	-2.35007		GO:0003723 - RNA binding; GO:0016491 - oxidoreductase activity; GO:0033897 - ribonuclease T2 activity	GO:0090502 - RNA phosphodiester bond hydrolysis, endonucleolytic
fasciola_hepatica_prjeb25283|maker-scaffold10x_293_pilon-snap-gene-0.143	A0A2H1CB55	Peptidyl-prolyl cis-trans isomerase	-2.32541		GO:0003755 - peptidyl-prolyl cis-trans isomerase activity	GO:0000413 - protein peptidyl-prolyl isomerization; GO:0006457 - protein folding
fasciola_hepatica_prjeb25283|maker-scaffold10x_832_pilon-snap-gene-0.42	A0A4E0RNM0	Clathrin heavy chain	-2.31569	GO:0030130 - clathrin coat of trans-Golgi network vesicle; GO:0030132 - clathrin coat of coated pit; GO:0071439 - clathrin complex	GO:0005198 - structural molecule activity; GO:0032051 - clathrin light chain binding	GO:0006886 - intracellular protein transport; GO:0016192 - vesicle-mediated transport
fasciola_hepatica_prjeb25283|maker-scaffold10x_729_pilon-snap-gene-0.9	A0A4E0RIK2	ATP-dependent RNA Helicase Pl10	-2.28444		GO:0003676 - nucleic acid binding; GO:0003724 - RNA helicase activity; GO:0005524 - ATP binding
fasciola_hepatica_prjeb25283|maker-scaffold10x_933_pilon-snap-gene-0.92	A0A4E0RBW2	Adenosylhomocysteinase B	-2.26322		GO:0004013 - adenosylhomocysteinase activity	GO:0006730 - one-carbon metabolic process
fasciola_hepatica_prjeb25283|maker-scaffold10x_908_pilon-snap-gene-1.164	A0A4E0RYY9	hypothetical protein D915_001584	-2.2573
fasciola_hepatica_prjeb25283|maker-scaffold10x_724_pilon-snap-gene-0.101	A0A4E0R4T1	60S acidic ribosomal protein P0	-2.25402	GO:0005840 - ribosome		GO:0042254 - ribosome biogenesis
fasciola_hepatica_prjeb25283|maker-scaffold10x_2706_pilon-snap-gene-0.15	A0A2H1BWY6	Glyceraldehyde-3-phosphate dehydrogenase	-2.24151		GO:0004365 - glyceraldehyde-3-phosphate dehydrogenase (NAD+) (phosphorylating) activity; GO:0050661 - NADP binding; GO:0051287 - NAD binding	GO:0006006 - glucose metabolic process; GO:0006096 - glycolytic process
fasciola_hepatica_prjeb25283|maker-scaffold10x_947_pilon-snap-gene-0.61	A0A4E0RLQ6	UDP-glucose 4-epimerase GalE	-2.2378		GO:0003974 - UDP-N-acetylglucosamine 4-epimerase activity; GO:0003978 - UDP-glucose 4-epimerase activity	GO:0006012 - galactose metabolic process
fasciola_hepatica_prjeb25283|maker-scaffold10x_13_pilon-augustus-gene-1.92	A0A4E0S0Z4	Annexin A11	-2.21666		GO:0004859 - phospholipase inhibitor activity; GO:0005509 - calcium ion binding; GO:0005544 - calcium-dependent phospholipid binding	GO:0043086 - negative regulation of catalytic activity
fasciola_hepatica_prjeb25283|maker-scaffold10x_1279_pilon-snap-gene-0.58	A0A2H1CUX4	hypothetical protein D915_000797	-2.19946	GO:0016021 - integral component of membrane
fasciola_hepatica_prjeb25283|maker-scaffold10x_677_pilon-augustus-gene-0.92	A0A4E0S079	26S proteasome non ATPase regulatory subunit	-2.19311	GO:0000502 - proteasome complex		GO:0043248 - proteasome assembly
fasciola_hepatica_prjeb25283|maker-scaffold10x_1610_pilon-snap-gene-0.37	---NA---	Ribosomal protein S4 Y-linked 1 Y isoform variant	-2.17194	GO:0005840 - ribosome	GO:0003735 - structural constituent of ribosome; GO:0019843 - rRNA binding	GO:0006412 - translation
fasciola_hepatica_prjeb25283|maker-scaffold10x_314_pilon-snap-gene-0.2	A0A4E0RIL9	Alpha-adducin	-2.14634
fasciola_hepatica_prjeb25283|maker-scaffold10x_544_pilon-snap-gene-0.42	A0A2H1CJ52	Transketolase	-2.12877		GO:0016740 - transferase activity; GO:0046872 - metal ion binding
fasciola_hepatica_prjeb25283|maker-scaffold10x_311_pilon-snap-gene-0.42	A0A4E0RKT4	DM9 domain-containing protein	-2.12341
fasciola_hepatica_prjeb25283|maker-scaffold10x_99_pilon-snap-gene-0.68	A0A4E0RL78	Eukaryotic translation elongation factor 1 gamma	-2.08832		GO:0003746 - translation elongation factor activity; GO:0004364 - glutathione transferase activity	GO:0006414 - translational elongation
fasciola_hepatica_prjeb25283|maker-scaffold10x_1366_pilon-snap-gene-0.21	A0A4E0R3U8	14-3-3 protein epsilon	-2.07335
fasciola_hepatica_prjeb25283|maker-scaffold10x_390_pilon-snap-gene-0.29	A0A4E0QW74	Heat shock protein cognate 5	-2.05457		GO:0005524 - ATP binding; GO:0051082 - unfolded protein binding	GO:0006457 protein folding
fasciola_hepatica_prjeb25283|maker-scaffold10x_747_pilon-snap-gene-0.5	A0A4E0RVR6	UMP-CMP kinase	-2.05323		GO:0004127 - cytidylate kinase activity; GO:0005524 - ATP binding; GO:0009041 - uridylate kinase activity	GO:0006207 - 'de novo' pyrimidine nucleobase biosynthetic process; GO:0006221 - pyrimidine nucleotide biosynthetic process; GO:0016310 - phosphorylation; GO:0046940 - nucleoside monophosphate phosphorylation
fasciola_hepatica_prjeb25283|maker-scaffold10x_2706_pilon-snap-gene-0.16	A0A068LJN3	Glyceraldehyde-3-phosphate dehydrogenase testis-specific	-2.03194		GO:0004365 - glyceraldehyde-3-phosphate dehydrogenase (NAD+) (phosphorylating) activity; GO:0050661 - NADP binding; GO:0051287 - NAD binding	GO:0006006 - glucose metabolic process; GO:0006096 - glycolytic process
fasciola_hepatica_prjeb25283|maker-scaffold10x_330_pilon-augustus-gene-0.114	A0A4E0RZJ6	Mitochondrial ATP synthase subunit OSCP subunit	-2.01164	GO:0005743 - mitochondrial inner membrane	GO:0046933 - proton-transporting ATP synthase activity, rotational mechanism	GO:0015986 - ATP synthesis coupled proton transport
fasciola_hepatica_prjeb25283|maker-scaffold10x_1_pilon-snap-gene-0.151	A0A4E0RNG2	cathepsin B	-2.0101		GO:0004197 - cysteine-type endopeptidase activity	GO:0006508 - proteolysis; GO:0050790 - regulation of catalytic activity
fasciola_hepatica_prjeb25283|maker-scaffold10x_1606_pilon-snap-gene-0.5	A0A4E0RLP5	Legumain like	-1.99391		GO:0008233 - peptidase activity	GO:0006508 - proteolysis
fasciola_hepatica_prjeb25283|maker-scaffold10x_942_pilon-snap-gene-0.57	A0A4E0R790	Pyruvate dehydrogenase E1 component subunit alpha mitochondrial	-1.95961	GO:0043231 - intracellular membrane-bounded organelle	GO:0004739 - pyruvate dehydrogenase (acetyl-transferring) activity	GO:0006086 - acetyl-CoA biosynthetic process from pyruvate
fasciola_hepatica_prjeb25283|maker-scaffold10x_364_pilon-augustus-gene-0.53	A0A4E0S334	hypothetical protein D915_002431	-1.95857
fasciola_hepatica_prjeb25283|maker-scaffold10x_303_pilon-snap-gene-0.35	A0A4E0RBR7	thioredoxin-glutathione reductase	-1.95849		GO:0004791 - thioredoxin-disulfide reductase activity; GO:0009055 - electron transfer activity; GO:0015035 - protein-disulfide reductase activity; GO:0050660 - flavin adenine dinucleotide binding	GO:0022900 - electron transport chain; GO:0045454 - cell redox homeostasis; GO:0098869 - cellular oxidant detoxification
fasciola_hepatica_prjeb25283|maker-scaffold10x_1847_pilon-snap-gene-0.20	A0A4E0RV44	Epididymal secretory protein E1	-1.95703	GO:0005576 - extracellular region		GO:0032367 - intracellular cholesterol transport
fasciola_hepatica_prjeb25283|maker-scaffold10x_158_pilon-augustus-gene-0.75	A0A4E0RDC8	Dehydrogenase/reductase SDR family member 1	-1.94245		GO:0016491 - oxidoreductase activity
fasciola_hepatica_prjeb25283|maker-scaffold10x_390_pilon-augustus-gene-0.17	A0A4E0RBG0	N-myc downstream regulated	-1.93158
fasciola_hepatica_prjeb25283|maker-scaffold10x_638_pilon-snap-gene-0.19	A0A4E0RUE6	Inorganic pyrophosphatase	-1.90516	GO:0005737 - cytoplasm	GO:0000287 - magnesium ion binding; GO:0004427 - inorganic diphosphatase activity	GO:0006796 - phosphate-containing compound metabolic process
fasciola_hepatica_prjeb25283|maker-scaffold10x_281_pilon-snap-gene-0.158	A0A2H1C4H4	Golgi-associated plant pathogenesis protein 1	-1.83862
fasciola_hepatica_prjeb25283|augustus_masked-scaffold10x_784_pilon-processed-gene-0.33	A0A4E0R2P2	T-complex protein 1 subunit zeta	-1.81185	GO:0005737 - cytoplasm	GO:0005524 - ATP binding; GO:0051082 - unfolded protein binding	GO:0006457 - protein folding
fasciola_hepatica_prjeb25283|maker-scaffold10x_237_pilon-snap-gene-0.39	A0A4E0RVE7	leucyl aminopeptidase	-1.80177	GO:0005737 - cytoplasm	GO:0030145 - manganese ion binding; GO:0070006 - metalloaminopeptidase activity	GO:0006508 - proteolysis
fasciola_hepatica_prjeb25283|maker-scaffold10x_80_pilon-snap-gene-0.182	A0A4E0R1M7	10 kDa heat shock protein isoform 2	-1.77335	GO:0005759 - mitochondrial matrix	GO:0005524 - ATP binding	GO:0006457 - protein folding
fasciola_hepatica_prjeb25283|maker-scaffold10x_364_pilon-augustus-gene-0.54	A0A4E0RGV4	hypothetical protein D915_002427	-1.7658
fasciola_hepatica_prjeb25283|maker-scaffold10x_92_pilon-augustus-gene-0.56	A0A4E0RVQ7	actin, putative	-1.74406
fasciola_hepatica_prjeb25283|maker-scaffold10x_534_pilon-snap-gene-0.45	A0A4E0RGC7	Thioredoxin dependent peroxide reductase	-1.73917		GO:0004601 - peroxidase activity; GO:0051920 - peroxiredoxin activity	GO:0098869 - cellular oxidant detoxification
fasciola_hepatica_prjeb25283|maker-scaffold10x_770_pilon-snap-gene-0.25	A0A4E0RAH1	Small nuclear ribonucleoprotein D3 polypeptide	-1.67674	GO:0005681 - spliceosomal complex		GO:0000387 - spliceosomal snRNP assembly
fasciola_hepatica_prjeb25283|maker-scaffold10x_474_pilon-augustus-gene-0.35	A0A4E0RJB5	Ubiquitin carboxyl-terminal hydrolase	-1.59881		GO:0008233 - peptidase activity
fasciola_hepatica_prjeb25283|maker-scaffold10x_313_pilon-snap-gene-0.79	A0A2H1CAS1	tubulin alpha chain testis-specific	-1.58775	GO:0005874 - microtubule	GO:0003924 - GTPase activity; GO:0005200 - structural constituent of cytoskeleton; GO:0005525 - GTP binding	GO:0007010 - cytoskeleton organization; GO:0007017 - microtubule-based process
fasciola_hepatica_prjeb25283|maker-scaffold10x_476_pilon-augustus-gene-0.54	A0A2H1CEU3	Phosphoenolpyruvate carboxykinase GTP	-1.54973		GO:0004613 - phosphoenolpyruvate carboxykinase (GTP) activity; GO:0005525 - GTP binding; GO:0016301 - kinase activity; GO:0046872 - metal ion binding	GO:0006094 - gluconeogenesis; GO:0016310 - phosphorylation
fasciola_hepatica_prjeb25283|maker-scaffold10x_113_pilon-augustus-gene-0.45	A0A4E0QTK5	serpin 2	-1.45672	GO:0005615 - extracellular space
fasciola_hepatica_prjeb25283|maker-scaffold10x_97_pilon-snap-gene-0.77	A0A4E0RXF6	Proteasome endopeptidase complex	-1.43661	GO:0005634 - nucleus; GO:0005737 - cytoplasm; GO:0019773 - proteasome core complex, alpha-subunit complex	GO:0004298 - threonine-type endopeptidase activity	GO:0043161 - proteasome-mediated ubiquitin-dependent protein catabolic process
fasciola_hepatica_prjeb25283|maker-scaffold10x_1784_pilon-pred_gff_StringTie-gene-0.12	A0A4E0QTG4	Lysosomal alpha-glucosidase	-1.37114	GO:0016020 - membrane	GO:0004553 - hydrolase activity, hydrolyzing O-glycosyl compounds; GO:0030246 - carbohydrate binding	GO:0005975 - carbohydrate metabolic process
fasciola_hepatica_prjeb25283|maker-scaffold10x_80_pilon-augustus-gene-0.116	A0A4E0RLJ5	Innexin	-1.1625	GO:0005886 - plasma membrane; GO:0005921 - gap junction; GO:0016021 - integral component of membrane		GO:0006811 - ion transport
fasciola_hepatica_prjeb25283|maker-scaffold10x_61_pilon-snap-gene-0.36	A0A2H1CLW2	Superoxide dismutase	-0.904229		GO:0004784 - superoxide dismutase activity; GO:0046872 - metal ion binding	GO:0019430 - removal of superoxide radicals
fasciola_hepatica_prjeb25283|maker-scaffold10x_1854_pilon-augustus-gene-0.33	A0A4E0R6U0	hypothetical protein D915_005063	-0.648701
fasciola_hepatica_prjeb25283|maker-scaffold10x_2518_pilon-snap-gene-0.22	A0A4E0RAK2	Activator of heat shock protein ATPase	-0.525756		GO:0001671 - ATPase activator activity; GO:0051087 - chaperone binding; GO:0051879 - Hsp90 protein binding	GO:0032781 - positive regulation of ATP-dependent activity
